# Supplementary material for: Real-Time In Vivo Imaging of the Developing Pupal Wing Tissues in the Pale Grass Blue Butterfly Zizeeria maha: Establishing the Lycaenid System for Multiscale Bioimaging
Source: J Imaging. 2019 Mar 28;5(4):42. doi: 10.3390/jimaging5040042 (PMC8320941; doi:10.3390/jimaging5040042)
Supplement: Supplementary file 1 [file jimaging-05-00042-s001.zip]

Archive with 2 entries (1 files):
- jimaging-463614-SI/jimaging-463614-SI.7z
- jimaging-463614-SI/
